# Supplementary material for: How Workplace Fun Promotes Employees’ Innovative Behavior: A Dual Mediation Model
Source: Behav Sci (Basel). 2026 May 12;16(5):750. doi: 10.3390/bs16050750 (PMC13203499; doi:10.3390/bs16050750)
Supplement: Supplementary file 1 [file behavsci-16-00750-s001.zip]

Archive with 1 entries (1 files):
- behavsci-4255551-supplementary.pdf
